# Supplementary material for: Ultrasound-Assisted Synthesis of Piperidinyl-Quinoline Acylhydrazones as New Anti-Alzheimer’s Agents: Assessment of Cholinesterase Inhibitory Profile, Molecular Docking Analysis, and Drug-like Properties
Source: Molecules. 2023 Feb 24;28(5):2131. doi: 10.3390/molecules28052131 (PMC10004187; doi:10.3390/molecules28052131)
Supplement: Supplementary file 1 [file molecules-28-02131-s001.zip]

Archive with 1 entries (1 files):
- molecules-2232554-supplementary.pdf
